# Supplementary material for: Bottom-Up (Cu, Ag, Au)/Al2O3/Bi2Te3 Assembled Thermoelectric Heterostructures
Source: Micromachines (Basel). 2021 Apr 22;12(5):480. doi: 10.3390/mi12050480 (PMC8145968; doi:10.3390/mi12050480)
Supplement: Supplementary file 1 [file micromachines-12-00480-s001.zip]

Archive with 1 entries (1 files):
- micromachines-1181797-supplementary.pdf
